# Supplementary material for: Explicit interaction information from WikiPathways in RDF facilitates drug discovery in the Open PHACTS Discovery Platform
Source: F1000Res. 2018 Oct 12;7:75. Originally published 2018 Jan 17. [Version 2] doi: 10.12688/f1000research.13197.2 (PMC6206606; doi:10.12688/f1000research.13197.2)
Supplement: Supplementary file 1 [file f1000research-7-17945-s0000.tgz]

Archive with 1 entries (1 files):
- a5fece9c-ef75-4d29-8ae2-f3197daeb74d_Supplementary_File_1.pdf
